# Supplementary material for: Generalizing the exact multipole expansion: density of multipole modes in complex photonic nanostructures
Source: Nanophotonics. 2022 Jul 14;11(16):3663–78. doi: 10.1515/nanoph-2022-0308 (PMC11501965; doi:10.1515/nanoph-2022-0308)
Supplement: Supplementary file 2 — Supplementary Material Details [file j_nanoph-2022-0308_suppl_002.zip]

Archive with 7 entries (6 files):
- python_examples
- python_examples/example3_generalized_polarizability_farfield_patterns.py
- python_examples/example2_generalized_polarizability_scattering_spectra.py
- python_examples/example5_generalized_polarizability_optimum_illumination_field.py
- python_examples/README.rst
- python_examples/example1_generalized_polarizability_vs_multipole_expansion.py
- python_examples/example4_generalized_polarizability_many_illuminations.py
