# Supplementary material for: Generalizing the exact multipole expansion: density of multipole modes in complex photonic nanostructures
Source: Nanophotonics. 2022 Jul 14;11(16):3663–78. doi: 10.1515/nanoph-2022-0308 (PMC11501965; doi:10.1515/nanoph-2022-0308)
Supplement: Supplementary file 2 — Supplementary Material Details [file j_nanoph-2022-0308_suppl_002.zip › python_examples/example2_generalized_polarizability_scattering_spectra.py]

# -*- coding: utf-8 -*-
"""
Created 04/2022

@author: Peter R. Wiecha, LAAS-CNRS

"""
from __future__ import print_function, division

import numpy as np
import matplotlib.pyplot as plt
import copy

from pyGDM2 import structures
from pyGDM2 import materials
from pyGDM2 import fields
from pyGDM2 import tools
from pyGDM2 import propagators
from pyGDM2 import linear
from pyGDM2 import core
from pyGDM2 import visu
from pyGDM2 import multipole


#%% 
# =============================================================================
# sim setup
# =============================================================================
method = 'lu'
method = 'cupy'


## ----- set up single structure
step = 25
mat = materials.dummy(4)

geo = structures.rect_wire(step, L=8, W=8, H=8, mesh='cube')
struct = structures.struct(step, geo, mat)
struct = structures.center_struct(struct, which_axis=['x','y','z'])


## ----- illumination
wavelengths = np.linspace(500, 1200, 36)
field_generator = fields.plane_wave
field_kwargs = dict(E_s=0, E_p=1, inc_angle=0, inc_plane='xz') # lin-pol X, normal incidence from below
efield = fields.efield(field_generator, wavelengths=wavelengths, kwargs=copy.deepcopy(field_kwargs))


## ----- environment: vacuum
n1 = 1.0
dyads = propagators.DyadsQuasistatic123(n1)


## ----- simulation1
sim = core.simulation(struct=struct, efield=efield, dyads=dyads)
visu.structure(sim, tit='N dipoles = {}'.format(len(sim.struct.geometry)))


#%% 
# =============================================================================
# full simulation for comparison
# =============================================================================
sim.scatter(method=method)


wl, ext_spec = tools.calculate_spectrum(sim, 0, linear.extinct)
ex, sc, ab = ext_spec.T

wl, mpsc_spec = tools.calculate_spectrum(sim, 0, multipole.scs)
sc_p, sc_m, sc_Qe, sc_Qm = mpsc_spec.T


#%%
# =============================================================================
# scattering spectra via generalized pola. 
# =============================================================================
wl, mpsc_Kp_spec = tools.calculate_spectrum(sim, 0, multipole.scs, use_generalized_polarizabilities=True, 
                                            with_toroidal=True, long_wavelength_approx=False)
sc_p_Kp, sc_m_Kp, sc_Qe_Kp, sc_Qm_Kp = mpsc_Kp_spec.T


#%%
# =============================================================================
# plot
# =============================================================================

plt.plot(wl, sc_p, c='C1', lw=1, label='p')
plt.plot(wl, sc_m, c='C2', lw=1, label='m')
plt.plot(wl, sc_Qe, c='C3', lw=1, label='Qe')
plt.plot(wl, sc_Qm, c='C4', lw=1, label='Qm')
plt.plot(wl, sc, lw=1, label='full scat.')
plt.plot(wl, (sc_p+sc_m+sc_Qm+sc_Qe), c='C6', lw=1, label='multipole sum')

plt.plot(wl, sc_p_Kp, c='C1', label='', dashes=[2,2])
plt.plot(wl, sc_m_Kp, c='C2', label='', dashes=[2,2])
plt.plot(wl, sc_Qe_Kp, c='C3', label='', dashes=[2,2])
plt.plot(wl, sc_Qm_Kp, c='C4', label='', dashes=[2,2])
plt.plot(wl, (sc_p_Kp+sc_m_Kp+sc_Qm_Kp+sc_Qe_Kp), c='C6', dashes=[2,2], label='')

plt.plot([], [], c='k', lw=1, label='full sim')
plt.plot([], [], c='k', dashes=[2,2], label='gener. pola')

plt.xlabel('wavelength (nm)', fontsize=12)
plt.ylabel('scattering cross section (nm$^2$)', fontsize=12)
plt.legend(fontsize=8, ncol=4)
plt.show()
