# Supplementary material for: Generalizing the exact multipole expansion: density of multipole modes in complex photonic nanostructures
Source: Nanophotonics. 2022 Jul 14;11(16):3663–78. doi: 10.1515/nanoph-2022-0308 (PMC11501965; doi:10.1515/nanoph-2022-0308)
Supplement: Supplementary file 2 — Supplementary Material Details [file j_nanoph-2022-0308_suppl_002.zip › python_examples/example5_generalized_polarizability_optimum_illumination_field.py]

# -*- coding: utf-8 -*-
"""
Created 04/2022

@author: Peter R. Wiecha, LAAS-CNRS

"""
from __future__ import print_function, division

import numpy as np
import matplotlib.pyplot as plt
import copy

from pyGDM2 import structures
from pyGDM2 import materials
from pyGDM2 import fields
from pyGDM2 import tools
from pyGDM2 import propagators
from pyGDM2 import linear
from pyGDM2 import core
from pyGDM2 import visu
from pyGDM2 import multipole


#%% 
# =============================================================================
# sim setup
# =============================================================================
method = 'lu'
method = 'cupy'


## ----- set up single structure
step = 30
mat = materials.silicon()
geo = structures.nanodisc(step, R=7, H=8, mesh='hex')
struct = structures.struct(step, geo, mat)
struct = structures.center_struct(struct, which_axis=['x','y','z'])


## ----- illumination
wavelengths = np.linspace(1000,1600, 31)
field_generator = fields.plane_wave
field_kwargs = [
    dict(E_s=0, E_p=1, inc_angle=180, inc_plane='xz'), # lin-pol X; normal incidence from below
    dict(E_s=1, E_p=0, inc_angle=135, inc_plane='xz'), # lin-pol Y; normal incidence from below
    ]
efield = fields.efield(field_generator, wavelengths=wavelengths, kwargs=copy.deepcopy(field_kwargs))


## ----- environment: vacuum
n1 = 1.0
dyads = propagators.DyadsQuasistatic123(n1)


## ----- simulation1
sim = core.simulation(struct=struct, efield=efield, dyads=dyads)
visu.structure(sim, tit='N dipoles = {}'.format(len(sim.struct.geometry)))


#%% 
# =============================================================================
# calculate spectra of total density of modes
# =============================================================================
wls, d_mode_spec = tools.calculate_spectrum(sim, 0, multipole.density_of_multipolar_modes, 
                                           which_moments=['p', 'm', 'qe', 'qm'], method=method)

K_E_spec = d_mode_spec.T[0]
K_M_spec = d_mode_spec.T[1]
K_QE_spec = d_mode_spec.T[2]
K_QM_spec = d_mode_spec.T[3]


plt.figure(figsize=(14,2.5))

plt.subplot(141)
plt.title('p', x=0.9, y=0.9, fontsize=16, color='k', ha='right', va='top')
plt.plot(wls, np.array(K_E_spec)/np.max(K_E_spec), color='C0', label='p')
plt.ylabel('sum of tensor norm (a.u.)', fontsize=14)
plt.ylim(-0.02, 1.03)

plt.subplot(142)
plt.title('m', x=0.9, y=0.9, fontsize=16, color='k', ha='right', va='top')
plt.plot(wls, np.array(K_M_spec)/np.max(K_M_spec), color='C2', label='m')
plt.xlabel('wavelength (nm)', x=1.1, fontsize=14)
plt.ylim(-0.02, 1.03)

plt.subplot(143)
plt.title('Qe', x=0.9, y=0.9, fontsize=16, color='k', ha='right', va='top')
plt.plot(wls, np.array(K_QE_spec)/np.max(K_QE_spec), color='C1', label='Qm')
plt.ylim(-0.02, 1.03)

plt.subplot(144)
plt.title('Qm', x=0.9, y=0.9, fontsize=16, color='k', ha='right', va='top')
plt.plot(wls, np.array(K_QM_spec)/np.max(K_QM_spec), color='C3', label='Qe')
plt.ylim(-0.02, 1.03)

plt.show()


#%%
# =============================================================================
# x/y/z resolved energy density of dipole modes
# =============================================================================
def density_of_m_xyz(sim, field_index=None, wavelength=None, return_mode_energy=True):
    if field_index is not None:
        from pyGDM2 import tools
        wavelength = tools.get_field_indices(sim)[field_index]['wavelength']
    out_list = []
    
    exp_order = 2 if return_mode_energy else 1
    out_list.append(np.sum(np.linalg.norm(sim.K_M_E[wavelength][:,0,:], axis=(1)))**exp_order)
    out_list.append(np.sum(np.linalg.norm(sim.K_M_E[wavelength][:,1,:], axis=(1)))**exp_order)
    out_list.append(np.sum(np.linalg.norm(sim.K_M_E[wavelength][:,2,:], axis=(1)))**exp_order)
    
    return np.array(out_list)

def density_of_p_xyz(sim, field_index=None, wavelength=None, return_mode_energy=True):
    if field_index is not None:
        from pyGDM2 import tools
        wavelength = tools.get_field_indices(sim)[field_index]['wavelength']
    out_list = []
    
    exp_order = 2 if return_mode_energy else 1
    out_list.append(np.sum(np.linalg.norm(sim.K_P_E[wavelength][:,0,:], axis=(1)))**exp_order)
    out_list.append(np.sum(np.linalg.norm(sim.K_P_E[wavelength][:,1,:], axis=(1)))**exp_order)
    out_list.append(np.sum(np.linalg.norm(sim.K_P_E[wavelength][:,2,:], axis=(1)))**exp_order)
    
    return np.array(out_list)


wl, spec_mmdens = tools.calculate_spectrum(sim, 0, multipole.density_of_multipolar_modes,
                                      which_moments=['p', 'm', 'qe', 'qm'], method=method)
wl, spec_m_d = tools.calculate_spectrum(sim, 0, density_of_m_xyz)
wl, spec_p_d = tools.calculate_spectrum(sim, 0, density_of_p_xyz)

## normalize to maximum of dipole spectra
norm_dp = max([spec_mmdens[:,0].max(), spec_mmdens[:,1].max()])


plt.plot(wl, spec_mmdens[:,0]/norm_dp, color='C0', label='p - total')
plt.plot(wl, spec_p_d[:,0]/norm_dp, color='C0', lw=1, dashes=[1,1], label='p$_x$, p$_y$')
plt.plot(wl, spec_p_d[:,2]/norm_dp, color='C0', lw=1, dashes=[2,2], label='p$_z$')

plt.plot(wl, spec_mmdens[:,1]/norm_dp, color='C2', label='m - total')
plt.plot(wl, spec_m_d[:,0]/norm_dp, color='C2', lw=1, dashes=[1,1], label='m$_x$, m$_y$')
plt.plot(wl, spec_m_d[:,2]/norm_dp, color='C2', lw=1, dashes=[2,2], label='m$_z$')

plt.xlabel("wavelength (nm)", fontsize=12)
plt.ylabel("energy density of multipole modes\n(normalized)", fontsize=12)
plt.legend(fontsize=12, ncol=2)
plt.ylim(-0.05, 1.07)
plt.show()


#%%
# =============================================================================
# compare with plane wave scattering spectra
# =============================================================================
plt.figure(figsize=(10,4))
for fidx in [0,1]:
    # fidx = 0   # p-pol (X), normal incidence
    # fidx = 1   # s-pol, 135 deg. incidence
    
    wls, mpsc_Kp_spec = tools.calculate_spectrum(sim, fidx, multipole.scs, use_generalized_polarizabilities=True, N_cpu=8)
    sc_p_Kp, sc_m_Kp, sc_Qe_Kp, sc_Qm_Kp = mpsc_Kp_spec.T
    
    wls, spec_ex = tools.calculate_spectrum(sim, fidx, linear.extinct)
    ex, sc, ab = spec_ex.T
    
    plt.subplot(1,2,fidx+1)
    plt.plot(wls, sc, c='k', label='full sim')
    plt.plot(wls, sc_p_Kp, c='C0', label='p')
    plt.plot(wls, sc_m_Kp, c='C2', label='m')
    plt.plot(wls, sc_Qe_Kp, c='C1', label='Qe')
    plt.plot(wls, sc_Qm_Kp, c='C3', label='Qm')
    plt.plot(wls, (sc_p_Kp+sc_m_Kp+sc_Qm_Kp+sc_Qe_Kp), c='C6', dashes=[2,2], label='mulitpole sum')
    
    plt.plot([], [], c='k', lw=1, label='full sim')
    plt.plot([], [], c='k', dashes=[2,2], label='gener. pola')
    
    plt.xlabel('wavelength (nm)', fontsize=12)
    plt.ylabel('scattering cross section (nm$^2$)', fontsize=12)
plt.legend(fontsize=8, ncol=4)
plt.tight_layout()
plt.show()


#%%
# =============================================================================
# visualize "optimum" illumination fields
# =============================================================================
test_wavelengths = [1000, 1020, 1200, 1440]

for probe_wl in test_wavelengths:
    
    KP_opt_field_x = np.concatenate([sim.struct.geometry, sim.K_P_E[probe_wl][:,0,:]], axis=1)
    KP_opt_field_z = np.concatenate([sim.struct.geometry, sim.K_P_E[probe_wl][:,2,:]], axis=1)
    KM_opt_field_y = np.concatenate([sim.struct.geometry, sim.K_M_E[probe_wl][:,1,:]], axis=1)
    KM_opt_field_z = np.concatenate([sim.struct.geometry, sim.K_M_E[probe_wl][:,2,:]], axis=1)
    
    plt.figure(figsize=(8,8))
    plt.suptitle('wavelength: {}nm'.format(probe_wl), fontsize=14)
    plt.subplot(2,2,1, aspect='equal')
    visu.vectorfield(KP_opt_field_x, show=0, tit='optimum field $E_0$ for $p_x$')
    plt.subplot(2,2,2, aspect='equal')
    visu.vectorfield(KP_opt_field_z, show=0, tit='optimum field $E_0$ for $p_z$', projection='xz')
    plt.subplot(2,2,3, aspect='equal')
    visu.vectorfield(KM_opt_field_z, show=0, tit='optimum field $E_0$ for $m_z$', cmap=plt.cm.Greens)
    plt.subplot(2,2,4, aspect='equal')
    visu.vectorfield(KM_opt_field_y, show=0, tit='optimum field $E_0$ for $m_y$', projection='xz', cmap=plt.cm.Greens)
    plt.tight_layout(rect=(0,0,1,0.97))
    plt.show()


#%%
# =============================================================================
# use optimum illumination for new simulation
# =============================================================================
def fixfield(pos, env_dict, wavelength, conf=0, returnField='E', **kwargs):
    """function to use a fixed illumination field for pyGDM2 via a global variable
    
    Very dirty hack solution. Passing field as function parameter doesn't work
    because of the way in pyGDM2 to hash field indices for spectrum and 
    rasterscan calculations.
    """
    global ef_cont
    return ef_cont.ef

class efcontainer():
    __name__='fixfield'
    def __init__(self, ef):
        self.ef = ef


probe_wl = 1020
KP_opt_field = np.concatenate([sim.struct.geometry, sim.K_P_E[probe_wl][:,0,:]], axis=1)

## normalize for use as illumination
KP_opt_field[:,3:] /= np.linalg.norm(KP_opt_field[:,3:], axis=1).max()
ef_cont = efcontainer(KP_opt_field[:,3:])
fieldconf = [dict(conf=0)]

efield_fix = fields.efield(fixfield, wavelengths, fieldconf)
sim_fix = core.simulation(struct, efield=efield_fix, dyads=dyads)
sim_fix.scatter(method=method)


## plot internal fields
plt.figure(figsize=(10,4))

plt.subplot(1,3,1, aspect='equal')
visu.vectorfield(KP_opt_field, show=0, tit='optimum illumination ($\lambda=${}nm)'.format(probe_wl))
plt.subplot(1,3,2, aspect='equal')
fidx_probewl = tools.get_closest_field_index(sim_fix, dict(wavelength=probe_wl))
visu.vectorfield_by_fieldindex(sim_fix, fidx_probewl, show=0, tit='internal field upon interaction')
plt.subplot(1,3,3, aspect='equal')
fidx_probewl = tools.get_closest_field_index(sim, dict(wavelength=probe_wl, E_p=1))
visu.vectorfield_by_fieldindex(sim, fidx_probewl, show=0, tit='internal field under normal plane wave')

plt.tight_layout()
plt.show()


#%%
# =============================================================================
# scattering spectrum upon illumination with 'ideal' excitation field
# =============================================================================
wls, spec_ex = tools.calculate_spectrum(sim_fix, 0, linear.extinct)
ex, sc, ab = spec_ex.T

wls, mpsc_Kp_spec = tools.calculate_spectrum(sim_fix, 0, multipole.scs, normalization_E0=False)
sc_p_Kp, sc_m_Kp, sc_Qe_Kp, sc_Qm_Kp = mpsc_Kp_spec.T

plt.plot(wls, sc, c='k', label='full sim')
plt.plot(wls, sc_p_Kp, c='C0', label='p')
plt.plot(wls, sc_m_Kp, c='C2', label='m')
plt.plot(wls, sc_Qe_Kp, c='C1', label='Qe')
plt.plot(wls, sc_Qm_Kp, c='C3', label='Qm')
plt.plot(wls, (sc_p_Kp+sc_m_Kp+sc_Qm_Kp+sc_Qe_Kp), c='k', dashes=[2,2], label='mulitpole sum')

plt.plot([], [], c='k', lw=1, label='full sim')
plt.plot([], [], c='k', dashes=[2,2], label='gener. pola')

plt.xlabel('wavelength (nm)', fontsize=12)
plt.ylabel('scattering cross section (nm$^2$)', fontsize=12)
plt.legend(fontsize=8, ncol=4)
plt.show()
