# Supplementary material for: Generalizing the exact multipole expansion: density of multipole modes in complex photonic nanostructures
Source: Nanophotonics. 2022 Jul 14;11(16):3663–78. doi: 10.1515/nanoph-2022-0308 (PMC11501965; doi:10.1515/nanoph-2022-0308)
Supplement: Supplementary file 2 — Supplementary Material Details [file j_nanoph-2022-0308_suppl_002.zip › python_examples/README.rst]

***********************************
Requirements / Installation
***********************************

The examples require numpy, matplotlib (for plotting) and our python toolkit pyGDM2. The latter includes a *multipole* module, in which the generalized polarizability method is implemented.

Detailed documentation for the toolkit, with many examples, can be found at the `pyGDM2 documentation website <https://wiechapeter.gitlab.io/pyGDM2-doc/>`_.


requirements
===================

- numpy
- matplotlib
- pyGDM2


pyGDM2 installation
===================


via pip (recommended)
---------------------

.. code-block:: bash
    
    $ pip3 install pygdm2


from source
---------------------

- Download the source code from gitlab: https://gitlab.com/wiechapeter/pyGDM2

- install local source using pip, running the following command in the source directory:

.. code-block:: bash
    
    $ pip3 install . --user

Note: *DO NOT use the setup.py directly for installation*, this may install pyGDM as an "egg" which leads to problems with *numba* caching.
