# Supplementary material for: Generalizing the exact multipole expansion: density of multipole modes in complex photonic nanostructures
Source: Nanophotonics. 2022 Jul 14;11(16):3663–78. doi: 10.1515/nanoph-2022-0308 (PMC11501965; doi:10.1515/nanoph-2022-0308)
Supplement: Supplementary file 2 — Supplementary Material Details [file j_nanoph-2022-0308_suppl_002.zip › python_examples/example1_generalized_polarizability_vs_multipole_expansion.py]

# -*- coding: utf-8 -*-
"""
Created 04/2022

@author: Peter R. Wiecha, LAAS-CNRS

"""
from __future__ import print_function, division

import numpy as np
import matplotlib.pyplot as plt
import copy

from pyGDM2 import structures
from pyGDM2 import materials
from pyGDM2 import fields
from pyGDM2 import tools
from pyGDM2 import propagators
from pyGDM2 import linear
from pyGDM2 import core
from pyGDM2 import visu
from pyGDM2 import multipole


#%% 
# =============================================================================
# sim setup
# =============================================================================
method = 'lu'
method = 'cupy'


## ----- set up single structure
step = 25
mat = materials.dummy(4)

geo = structures.rect_wire(step, L=8, W=8, H=8, mesh='cube')
struct = structures.struct(step, geo, mat)
struct = structures.center_struct(struct, which_axis=['x','y','z'])


## ----- illumination
wavelengths = np.linspace(500, 1200, 36)
field_generator = fields.plane_wave
field_kwargs = dict(E_s=0, E_p=1, inc_angle=0, inc_plane='xz') # lin-pol X, normal incidence from below

efield = fields.efield(field_generator, wavelengths=wavelengths, kwargs=copy.deepcopy(field_kwargs))

## ----- environment: vacuum
n1 = 1.0
dyads = propagators.DyadsQuasistatic123(n1)


## ----- simulation1
sim = core.simulation(struct=struct, efield=efield, dyads=dyads)
visu.structure(sim, tit='N dipoles = {}'.format(len(sim.struct.geometry)))


#%% 
# =============================================================================
# full simulation for comparison
# =============================================================================
sim.scatter(method=method)

    
    
#%%
# =============================================================================
# --- full sim multipole expansion
# =============================================================================
p_sim = []
pt_sim = []
m_sim = []
qm_sim = []
qe_sim = []
qet_sim = []
for i, wl in enumerate(wavelengths):
    all_configs = tools.get_possible_field_params_spectra(sim)
    
    p_sim.append([])
    pt_sim.append([])
    m_sim.append([])
    qm_sim.append([])
    qe_sim.append([])
    qet_sim.append([])
    for kws in all_configs:
        kws_wl = copy.deepcopy(kws)
        kws_wl['wavelength'] = wl
        field_index = tools.get_closest_field_index(sim, kws_wl)
        
        ## P, M from full sim
        p,pt,m,qm,qe1,qet = multipole.multipole_decomposition_exact(
                    sim, field_index, 
                    which_moments=['p1', 'pt', 'm', 'qm', 'qe1', 'qet'])

    
        p_sim[-1].append(p)
        pt_sim[-1].append(pt)
        m_sim[-1].append(m)
        qm_sim[-1].append(qm)
        qe_sim[-1].append(qe1)
        qet_sim[-1].append(qet)

p_sim = np.array(p_sim)
pt_sim = np.array(pt_sim)
m_sim = np.array(m_sim)
qm_sim = np.array(qm_sim)
qe_sim = np.array(qe_sim)
qet_sim = np.array(qet_sim)


#%%
# =============================================================================
# --- "exact" generalized polarizabilities
# =============================================================================
p_gp_ex = []
pt_gp_ex = []
m_gp_ex = []
qm_gp_ex = []
qe_gp_ex = []
qet_gp_ex = []
for i, wl in enumerate(wavelengths):
    K_P_E, K_T_E, K_QE_E, K_QT_E, K_M_E, K_QM_E = multipole.generalized_polarizability(sim, i, method=method)

    all_configs = tools.get_possible_field_params_spectra(sim)
    
    p_gp_ex.append([])
    pt_gp_ex.append([])
    m_gp_ex.append([])
    qm_gp_ex.append([])
    qe_gp_ex.append([])
    qet_gp_ex.append([])
    for kws in all_configs:
        kws_wl = copy.deepcopy(kws)
        kws_wl['wavelength'] = wl
        field_index = tools.get_closest_field_index(sim, kws_wl)
        
        p2_0 = multipole.eval_generalized_polarizability_p(sim, field_index, which_order='p1')
        m2 = multipole.eval_generalized_polarizability_m(sim, field_index)
        p2t = multipole.eval_generalized_polarizability_p(sim, field_index, which_order='pt')
        mq2 = multipole.eval_generalized_polarizability_qm(sim, field_index)
        qe2_0 = multipole.eval_generalized_polarizability_qe(sim, field_index, which_order='qe1')
        qe2t = multipole.eval_generalized_polarizability_qe(sim, field_index, which_order='qet')
    
        p_gp_ex[-1].append(p2_0)
        m_gp_ex[-1].append(m2)
        pt_gp_ex[-1].append(p2t)
        qm_gp_ex[-1].append(mq2)
        qe_gp_ex[-1].append(qe2_0)
        qet_gp_ex[-1].append(qe2t)
        
p_gp_ex = np.array(p_gp_ex)
pt_gp_ex = np.array(pt_gp_ex)
m_gp_ex = np.array(m_gp_ex)
qm_gp_ex = np.array(qm_gp_ex)
qe_gp_ex = np.array(qe_gp_ex)
qet_gp_ex = np.array(qet_gp_ex)


#%%
# =============================================================================
# plot electric dipole terms
# =============================================================================
wls = wavelengths


plt.figure(figsize=(10,10))

plt.subplot(221); plt.title('first order p - real')
plt.plot(wls, p_sim[:,0].real, label=['x','y','z'])
plt.gca().set_prop_cycle(None)
plt.plot(wls, p_gp_ex[:,0].real, label='', dashes=[2,2])
plt.legend()

plt.subplot(222); plt.title('first order p - imag')
plt.plot(wls, p_sim[:,0].imag, label='', )
plt.gca().set_prop_cycle(None)
plt.plot(wls, p_gp_ex[:,0].imag, label='', dashes=[2,2])

plt.subplot(223); plt.title('toroidal-p - real')
plt.plot(wls, pt_sim[:,0].real, label=['x','y','z'])
plt.gca().set_prop_cycle(None)
plt.plot(wls, pt_gp_ex[:,0].real, label='', dashes=[2,2])
plt.legend()

plt.subplot(224); plt.title('toroidal-p - imag')
plt.plot(wls, pt_sim[:,0].imag, label='', )
plt.gca().set_prop_cycle(None)
plt.plot(wls, pt_gp_ex[:,0].imag, label='', dashes=[2,2])

plt.show()


#%%
# =============================================================================
# plot magnetic dipole and quadrupole
# =============================================================================
plt.figure(figsize=(10,10))

plt.subplot(221); plt.title('m - real')
plt.plot(wls, m_sim[:,0].real, label='')
plt.gca().set_prop_cycle(None)
plt.plot(wls, m_gp_ex[:,0].real, label='', dashes=[2,2])

plt.subplot(222); plt.title('m - imag')
plt.plot(wls, m_sim[:,0].imag, label='')
plt.gca().set_prop_cycle(None)
plt.plot(wls, m_gp_ex[:,0].imag, label='', dashes=[2,2])

quadlabels = []
for i1 in ['x','y','z']: 
    for i2 in ['x','y','z']: 
        quadlabels.append(i1+i2)
plt.subplot(223); plt.title('MQ - real')
plt.plot(wls, qm_sim[:,0].reshape([-1,9]).real, label=quadlabels)
plt.gca().set_prop_cycle(None)
plt.plot(wls, qm_gp_ex[:,0].reshape([-1,9]).real, label='', dashes=[2,2])
plt.legend(ncol=3)

plt.subplot(224); plt.title('MQ - imag')
plt.plot(wls, qm_sim[:,0].reshape([-1,9]).imag, label='')
plt.gca().set_prop_cycle(None)
plt.plot(wls, qm_gp_ex[:,0].reshape([-1,9]).imag, label='', dashes=[2,2])

plt.show()


#%%
# =============================================================================
# plot electric quadrupole terms
# =============================================================================
plt.figure(figsize=(10,10))

quadlabels = []
for i1 in ['x','y','z']: 
    for i2 in ['x','y','z']: 
        quadlabels.append(i1+i2)
plt.subplot(221); plt.title('EQ first order - real')
plt.plot(wls, qe_sim[:,0].reshape([-1,9]).real, label=quadlabels)
plt.gca().set_prop_cycle(None)
plt.plot(wls, qe_gp_ex[:,0].reshape([-1,9]).real, label='', dashes=[2,2])
plt.legend(ncol=3)

plt.subplot(222); plt.title('EQ first order - imag')
plt.plot(wls, qe_sim[:,0].reshape([-1,9]).imag, label='')
plt.gca().set_prop_cycle(None)
plt.plot(wls, qe_gp_ex[:,0].reshape([-1,9]).imag, label='', dashes=[2,2])

plt.subplot(223); plt.title('EQ toroidal - real')
plt.plot(wls, qet_sim[:,0].reshape([-1,9]).real, label=quadlabels)
plt.gca().set_prop_cycle(None)
plt.plot(wls, qet_gp_ex[:,0].reshape([-1,9]).real, label='', dashes=[2,2])
plt.legend(ncol=3)

plt.subplot(224); plt.title('EQ toroidal - imag')
plt.plot(wls, qet_sim[:,0].reshape([-1,9]).imag, label='')
plt.gca().set_prop_cycle(None)
plt.plot(wls, qet_gp_ex[:,0].reshape([-1,9]).imag, label='', dashes=[2,2])
plt.plot([],[], color='k', label='full sim.')
plt.plot([],[], dashes=[2,2], color='k', label='generalized pola.')
plt.legend()

plt.show()

print('solid lines: full GDM; dashed lines: mini-polarizabilites (probably invisible, because result is exactly the same)')
