# Supplementary material for: Generalizing the exact multipole expansion: density of multipole modes in complex photonic nanostructures
Source: Nanophotonics. 2022 Jul 14;11(16):3663–78. doi: 10.1515/nanoph-2022-0308 (PMC11501965; doi:10.1515/nanoph-2022-0308)
Supplement: Supplementary file 2 — Supplementary Material Details [file j_nanoph-2022-0308_suppl_002.zip › python_examples/example4_generalized_polarizability_many_illuminations.py]

# -*- coding: utf-8 -*-
"""
Created 04/2022

@author: Peter R. Wiecha, LAAS-CNRS

"""
from __future__ import print_function, division

import numpy as np
import matplotlib.pyplot as plt
import copy

from pyGDM2 import structures
from pyGDM2 import materials
from pyGDM2 import fields
from pyGDM2 import tools
from pyGDM2 import propagators
from pyGDM2 import linear
from pyGDM2 import core
from pyGDM2 import visu
from pyGDM2 import multipole


#%% 
# =============================================================================
# sim setup
# =============================================================================
method = 'lu'
method = 'cupy'


## ----- set up single structure
step = 24
mat = materials.dummy(3.5)

geo = structures.spheroid(step, R1=10, R2=5, R3=5, mesh='hex')
struct = structures.struct(step, geo, mat)
struct = structures.center_struct(struct, which_axis=['x','y','z'])


## ----- illumination
wavelengths = np.linspace(500, 1500, 26)
field_generator = fields.plane_wave
field_kwargs = dict(E_s=0, E_p=1, inc_angle=0, inc_plane='xz') # lin-pol X, normal incidence from below
efield = fields.efield(field_generator, wavelengths=wavelengths, kwargs=copy.deepcopy(field_kwargs))


## ----- environment: vacuum
n1 = 1.0
dyads = propagators.DyadsQuasistatic123(n1)


## ----- simulation1
sim = core.simulation(struct=struct, efield=efield, dyads=dyads)
visu.structure(sim, tit='N dipoles = {}'.format(len(sim.struct.geometry)))


#%% 
# =============================================================================
# calculate spectra of density of modes
# =============================================================================
wl, d_mode_spec = tools.calculate_spectrum(
            sim, 0, multipole.density_of_multipolar_modes, method=method,
            which_moments=['p', 'm', 'qe', 'qm'])

K_E_spec = d_mode_spec.T[0]
K_M_spec = d_mode_spec.T[1]
K_QE_spec = d_mode_spec.T[2]
K_QM_spec = d_mode_spec.T[3]


plt.figure(figsize=(14,2.5))

plt.subplot(141)
plt.title('p', x=0.9, y=0.9, fontsize=16, color='k', ha='right', va='top')
plt.plot(wl, np.array(K_E_spec)/np.max(K_E_spec), color='C0', label='p')
plt.ylabel('sum of tensor norm (a.u.)', fontsize=14)
plt.ylim(-0.02, 1.03)

plt.subplot(142)
plt.title('m', x=0.9, y=0.9, fontsize=16, color='k', ha='right', va='top')
plt.plot(wl, np.array(K_M_spec)/np.max(K_M_spec), color='C2', label='m')
plt.xlabel('wavelength (nm)', x=1.1, fontsize=14)
plt.ylim(-0.02, 1.03)

plt.subplot(143)
plt.title('Qe', x=0.9, y=0.9, fontsize=16, color='k', ha='right', va='top')
plt.plot(wl, np.array(K_QE_spec)/np.max(K_QE_spec), color='C1', label='Qm')
plt.ylim(-0.02, 1.03)

plt.subplot(144)
plt.title('Qm', x=0.9, y=0.9, fontsize=16, color='k', ha='right', va='top')
plt.plot(wl, np.array(K_QM_spec)/np.max(K_QM_spec), color='C3', label='Qe')
plt.ylim(-0.02, 1.03)

plt.show()


#%%
# =============================================================================
# configure different illumination fields
# =============================================================================
wavelengths = sim.efield.wavelengths

## ------ plane wave - various incident angles
field_generator = fields.plane_wave
field_kwargs_S = [
    dict(E_s=1, E_p=0, inc_angle=angle, inc_plane='xz')
    for angle in np.linspace(0, 90, 10)
    ]
field_kwargs_P = [
    dict(E_s=0, E_p=1, inc_angle=angle, inc_plane='xz')
    for angle in np.linspace(0, 90, 10)
    ]

efield1 = fields.efield(field_generator, wavelengths=wavelengths, kwargs=field_kwargs_S)
efield2 = fields.efield(field_generator, wavelengths=wavelengths, kwargs=field_kwargs_P)


## ------ dipole illumination, e/m dipole of various orientations
field_generator_p = fields.dipole_electric
field_generator_m = fields.dipole_magnetic
field_kwargs_dp = [
    dict(x0=300, y0=0, z0=0, 
         mx=np.sin(angle), my=0, mz=np.cos(angle))
                for angle in np.linspace(-np.pi/2,0, 9)]

efield3 = fields.efield(field_generator_p, wavelengths=wavelengths, kwargs=field_kwargs_dp)
efield4 = fields.efield(field_generator_m, wavelengths=wavelengths, kwargs=field_kwargs_dp)


#%%
# =============================================================================
# evalute all e-fields via generalized polarizabities
# =============================================================================
for _ef in [efield1, efield2, efield3, efield4]:
    sim.efield = _ef
    all_spec = []
    for i in range(len(tools.get_possible_field_params_spectra(sim))):
        kw = tools.get_possible_field_params_spectra(sim)[i]
        
        ## calculate spectra using multiprocessing
        wl, mpsc_Kp_spec = tools.calculate_spectrum(sim, i, multipole.scs, 
                                use_generalized_polarizabilities=True,
                                normalization_E0=False, N_cpu=16, verbose=1)
        sc_p_Kp, sc_m_Kp, sc_Qe_Kp, sc_Qm_Kp = mpsc_Kp_spec.T
        all_spec.append(mpsc_Kp_spec)  
    all_spec = np.array(all_spec)
    
    
    
    #%% plot all
    print(_ef)
    
    colors0 = plt.cm.Greys(np.linspace(0.3, 1, len(all_spec)))
    colors1 = plt.cm.Blues(np.linspace(0.3, 1, len(all_spec)))
    colors2 = plt.cm.Greens(np.linspace(0.3, 1, len(all_spec)))
    colors3 = plt.cm.Oranges(np.linspace(0.3, 1, len(all_spec)))
    colors4 = plt.cm.Reds(np.linspace(0.3, 1, len(all_spec)))
    
    plt.figure(figsize=(15,2.5))
    # ax0 = plt.subplot(161); plt.title('mode density', x=0.5, y=1.05, fontsize=14, color='k', ha='left', va='top')
    ax1 = plt.subplot(151); plt.title('tot.', x=0.5, y=1.05, fontsize=14, color='k', ha='left', va='top')
    ax2 = plt.subplot(152); plt.title('p', x=0.5, y=1.05, fontsize=14, color='C0', ha='left', va='top')
    ax3 = plt.subplot(153); plt.title('m', x=0.5, y=1.05, fontsize=14, color='C2', ha='left', va='top')
    ax4 = plt.subplot(154); plt.title('Qe', x=0.5, y=1.05, fontsize=14, color='C1', ha='left', va='top')
    ax5 = plt.subplot(155); plt.title('Qm', x=0.5, y=1.05, fontsize=14, color='C3', ha='left', va='top')
    for i in range(len(tools.get_possible_field_params_spectra(sim))):
        kw = tools.get_possible_field_params_spectra(sim)[i]
    
        ax1.plot(wl, np.sum(all_spec[i], axis=-1), color=colors0[i])
        ax2.plot(wl, all_spec[i,:,0], color=colors1[i])
        ax3.plot(wl, all_spec[i,:,1], color=colors2[i])
        ax4.plot(wl, all_spec[i,:,2], color=colors3[i])
        ax5.plot(wl, all_spec[i,:,3], color=colors4[i])
    
    ax3.set_xlabel('wavelength (nm)', fontsize=12)
    ax1.set_ylabel(r'scattered intensity (a.u.)', fontsize=12)
    plt.show()
        
